# Supplementary material for: Molecular interactions of the chaperone CcmS and carboxysome shell protein CcmK1 that mediate β-carboxysome assembly
Source: Plant Physiol. 2024 Aug 22;196(3):1778–87. doi: 10.1093/plphys/kiae438 (PMC11635287; doi:10.1093/plphys/kiae438)
Supplement: kiae438_Supplementary_Data [file kiae438_Supplementary_Data.zip]

Archive with 2 entries (2 files):
- Supplemental Information_R2.pdf
- Supplemental Video 1.mp4
